# Supplementary material for: Evaluation of long-term data on surface contamination by antineoplastic drugs in pharmacies
Source: Int Arch Occup Environ Health. 2023 Mar 6;96(5):675–83. doi: 10.1007/s00420-023-01963-y (PMC10219872; doi:10.1007/s00420-023-01963-y)
Supplement: Supplementary file 2 — Supplementary file2 (XLSX 18 KB) [file 420_2023_1963_MOESM2_ESM.xlsx]

## Sheet: modelresults
	outcome	effect	group	term	estimate	std.error	statistic	df	conf.low	conf.high	p.value
1	Pt	fixed	NA	(Intercept)	-151.82	42.69	-3.56	1811.94	-235.55	-68.08	0
2	Pt	fixed	NA	typePrivate	-0.3	0.23	-1.31	82.14	-0.76	0.16	0.194
3	Pt	fixed	NA	locationIndirect contact areas	-0.28	0.15	-1.81	1872.57	-0.57	0.02	0.071
4	Pt	fixed	NA	locationIsolator	1.7	0.41	4.15	1872.84	0.9	2.51	0
5	Pt	fixed	NA	locationLaminar flow hood	0.51	0.16	3.28	1872.99	0.21	0.82	0.001
6	Pt	fixed	NA	locationMaterial lock	-0.46	0.17	-2.68	1860.82	-0.8	-0.12	0.007
7	Pt	fixed	NA	locationOther floors	-0.08	0.17	-0.46	1862.32	-0.41	0.26	0.645
8	Pt	fixed	NA	locationPactosafe	-0.07	0.26	-0.26	1852.24	-0.57	0.43	0.792
9	Pt	fixed	NA	locationPost-processing	-0.48	0.16	-2.91	1872	-0.8	-0.15	0.004
10	Pt	fixed	NA	locationPreparation area	-0.53	0.14	-3.71	1870.05	-0.82	-0.25	0
11	Pt	fixed	NA	locationStorage	0.38	0.16	2.37	1868.18	0.07	0.69	0.018
12	Pt	fixed	NA	locationTransport box	-0.82	0.21	-3.97	1866.05	-1.23	-0.42	0
13	Pt	fixed	NA	year	0.07	0.02	3.53	1812.01	0.03	0.12	0
14	Pt	ran_pars	ID	sd__(Intercept)	0.62	NA	NA	NA	NA	NA	NA
15	Pt	ran_pars	Residual	sd__Observation	1.38	NA	NA	NA	NA	NA	NA
16	FU	fixed	NA	(Intercept)	215.24	34	6.33	2342.71	148.57	281.9	0
17	FU	fixed	NA	typePrivate	0.25	0.19	1.32	71.57	-0.13	0.62	0.193
18	FU	fixed	NA	locationIndirect contact areas	-0.34	0.14	-2.49	2350.31	-0.61	-0.07	0.013
19	FU	fixed	NA	locationIsolator	1.44	0.23	6.29	2315.04	0.99	1.89	0
20	FU	fixed	NA	locationLaminar flow hood	0.43	0.14	2.95	2354.89	0.14	0.71	0.003
21	FU	fixed	NA	locationMaterial lock	-0.34	0.16	-2.2	2355.24	-0.65	-0.04	0.028
22	FU	fixed	NA	locationOther floors	-0.14	0.15	-0.88	2349.63	-0.44	0.17	0.381
23	FU	fixed	NA	locationPactosafe	0.37	0.21	1.75	2350.12	-0.05	0.78	0.081
24	FU	fixed	NA	locationPost-processing	-0.25	0.15	-1.68	2358	-0.53	0.04	0.093
25	FU	fixed	NA	locationPreparation area	-0.32	0.13	-2.37	2357.97	-0.58	-0.05	0.018
26	FU	fixed	NA	locationStorage	-0.01	0.16	-0.04	2356.82	-0.32	0.31	0.968
27	FU	fixed	NA	locationTransport box	-0.13	0.17	-0.77	2357.99	-0.47	0.2	0.44
28	FU	fixed	NA	year	-0.11	0.02	-6.35	2342.73	-0.14	-0.07	0
29	FU	ran_pars	ID	sd__(Intercept)	0.55	NA	NA	NA	NA	NA	NA
30	FU	ran_pars	Residual	sd__Observation	1.3	NA	NA	NA	NA	NA	NA
31	CP	fixed	NA	(Intercept)	157.24	45.66	3.44	1099.08	67.64	246.83	0.001
32	CP	fixed	NA	typePrivate	-0.18	0.22	-0.81	45.92	-0.63	0.26	0.419
33	CP	fixed	NA	locationIndirect contact areas	-0.79	0.17	-4.55	1199.58	-1.14	-0.45	0
34	CP	fixed	NA	locationIsolator	1.02	0.28	3.6	1039.4	0.46	1.57	0
35	CP	fixed	NA	locationLaminar flow hood	0.01	0.17	0.05	1174.1	-0.33	0.34	0.96
36	CP	fixed	NA	locationMaterial lock	-0.89	0.22	-4.1	1305.99	-1.32	-0.47	0
37	CP	fixed	NA	locationOther floors	-0.57	0.21	-2.65	1298.08	-0.99	-0.15	0.008
38	CP	fixed	NA	locationPactosafe	-0.81	0.27	-3.04	1307	-1.34	-0.29	0.002
39	CP	fixed	NA	locationPost-processing	-0.7	0.18	-3.78	1283.83	-1.06	-0.33	0
40	CP	fixed	NA	locationPreparation area	-0.67	0.18	-3.84	1248.06	-1.02	-0.33	0
41	CP	fixed	NA	locationStorage	-0.3	0.19	-1.59	1241.24	-0.67	0.07	0.112
42	CP	fixed	NA	locationTransport box	-1.02	0.24	-4.33	1271.47	-1.48	-0.56	0
43	CP	fixed	NA	year	-0.08	0.02	-3.45	1100.07	-0.12	-0.03	0.001
44	CP	ran_pars	ID	sd__(Intercept)	0.42	NA	NA	NA	NA	NA	NA
45	CP	ran_pars	Residual	sd__Observation	1.3	NA	NA	NA	NA	NA	NA
46	IF	fixed	NA	(Intercept)	68.56	33.19	2.07	1001.08	3.42	133.69	0.039
47	IF	fixed	NA	typePrivate	-0.35	0.15	-2.36	36.35	-0.65	-0.05	0.024
48	IF	fixed	NA	locationIndirect contact areas	-0.41	0.13	-3.2	1103.2	-0.66	-0.16	0.001
49	IF	fixed	NA	locationIsolator	-0.58	0.21	-2.81	922.81	-0.98	-0.17	0.005
50	IF	fixed	NA	locationLaminar flow hood	-0.14	0.12	-1.15	1059.37	-0.39	0.1	0.249
51	IF	fixed	NA	locationMaterial lock	-0.57	0.16	-3.58	1305.25	-0.88	-0.26	0
52	IF	fixed	NA	locationOther floors	-0.11	0.16	-0.68	1311.15	-0.42	0.2	0.495
53	IF	fixed	NA	locationPactosafe	-0.53	0.19	-2.75	1311.11	-0.91	-0.15	0.006
54	IF	fixed	NA	locationPost-processing	-0.47	0.13	-3.49	1243.81	-0.73	-0.21	0
55	IF	fixed	NA	locationPreparation area	-0.32	0.13	-2.51	1180.15	-0.57	-0.07	0.012
56	IF	fixed	NA	locationStorage	-0.16	0.14	-1.19	1165.22	-0.43	0.11	0.235
57	IF	fixed	NA	locationTransport box	-0.67	0.17	-3.89	1236.64	-1.01	-0.33	0
58	IF	fixed	NA	year	-0.03	0.02	-2.09	1002.33	-0.07	0	0.037
59	IF	ran_pars	ID	sd__(Intercept)	0.27	NA	NA	NA	NA	NA	NA
60	IF	ran_pars	Residual	sd__Observation	0.96	NA	NA	NA	NA	NA	NA
61	MTX	fixed	NA	(Intercept)	8.47	13.13	0.64	1128.25	-17.3	34.23	0.519
62	MTX	fixed	NA	typePrivate	-0.08	0.11	-0.69	55.71	-0.31	0.15	0.494
63	MTX	fixed	NA	locationIndirect contact areas	-0.01	0.05	-0.13	1133.19	-0.11	0.09	0.897
64	MTX	fixed	NA	locationIsolator	0.04	0.08	0.46	1108.2	-0.12	0.2	0.642
65	MTX	fixed	NA	locationLaminar flow hood	0.08	0.05	1.78	1134.52	-0.01	0.18	0.076
66	MTX	fixed	NA	locationMaterial lock	0.04	0.06	0.62	1115.25	-0.08	0.16	0.532
67	MTX	fixed	NA	locationOther floors	0.04	0.06	0.75	1102.03	-0.07	0.16	0.453
68	MTX	fixed	NA	locationPactosafe	0.02	0.08	0.29	1109.83	-0.13	0.17	0.776
69	MTX	fixed	NA	locationPost-processing	0.05	0.05	0.95	1124.21	-0.05	0.15	0.343
70	MTX	fixed	NA	locationPreparation area	0.04	0.05	0.83	1130.67	-0.05	0.14	0.404
71	MTX	fixed	NA	locationStorage	0.17	0.05	3.2	1132	0.07	0.27	0.001
72	MTX	fixed	NA	locationTransport box	0.04	0.07	0.53	1133.08	-0.09	0.17	0.595
73	MTX	fixed	NA	year	0	0.01	-0.75	1128.41	-0.02	0.01	0.455
74	MTX	ran_pars	ID	sd__(Intercept)	0.23	NA	NA	NA	NA	NA	NA
75	MTX	ran_pars	Residual	sd__Observation	0.33	NA	NA	NA	NA	NA	NA
76	GEM	fixed	NA	(Intercept)	66.68	51.47	1.3	1090.88	-34.31	167.67	0.195
77	GEM	fixed	NA	typePrivate	-0.4	0.37	-1.07	43.1	-1.15	0.35	0.293
78	GEM	fixed	NA	locationIndirect contact areas	-0.51	0.2	-2.57	1133.07	-0.9	-0.12	0.01
79	GEM	fixed	NA	locationIsolator	0.5	0.32	1.57	1061.01	-0.13	1.13	0.117
80	GEM	fixed	NA	locationLaminar flow hood	0.61	0.18	3.29	1129.29	0.25	0.97	0.001
81	GEM	fixed	NA	locationMaterial lock	-0.49	0.24	-2.01	1123.85	-0.96	-0.01	0.045
82	GEM	fixed	NA	locationOther floors	-0.1	0.24	-0.42	1106.66	-0.56	0.36	0.677
83	GEM	fixed	NA	locationPactosafe	-0.36	0.3	-1.21	1118.88	-0.94	0.23	0.228
84	GEM	fixed	NA	locationPost-processing	-0.33	0.2	-1.66	1133.92	-0.72	0.06	0.098
85	GEM	fixed	NA	locationPreparation area	-0.27	0.19	-1.38	1135.74	-0.64	0.11	0.166
86	GEM	fixed	NA	locationStorage	0.28	0.21	1.33	1135.44	-0.13	0.69	0.182
87	GEM	fixed	NA	locationTransport box	-0.32	0.26	-1.22	1135.6	-0.83	0.19	0.222
88	GEM	fixed	NA	year	-0.03	0.03	-1.31	1091.36	-0.08	0.02	0.192
89	GEM	ran_pars	ID	sd__(Intercept)	0.72	NA	NA	NA	NA	NA	NA
90	GEM	ran_pars	Residual	sd__Observation	1.32	NA	NA	NA	NA	NA	NA
91	DOC	fixed	NA	(Intercept)	52.23	22.93	2.28	977.56	7.24	97.23	0.023
92	DOC	fixed	NA	typePrivate	-0.14	0.13	-1.11	42.67	-0.39	0.11	0.273
93	DOC	fixed	NA	locationIndirect contact areas	-0.03	0.09	-0.38	1060.96	-0.21	0.14	0.701
94	DOC	fixed	NA	locationIsolator	0.21	0.14	1.49	950.21	-0.07	0.49	0.138
95	DOC	fixed	NA	locationLaminar flow hood	0.26	0.08	3.11	1040.13	0.09	0.42	0.002
96	DOC	fixed	NA	locationMaterial lock	-0.03	0.11	-0.27	1135.97	-0.25	0.19	0.79
97	DOC	fixed	NA	locationOther floors	0.03	0.11	0.32	1125.4	-0.18	0.25	0.749
98	DOC	fixed	NA	locationPactosafe	-0.02	0.14	-0.13	1135.55	-0.28	0.25	0.893
99	DOC	fixed	NA	locationPost-processing	0.03	0.09	0.31	1119.56	-0.15	0.21	0.757
100	DOC	fixed	NA	locationPreparation area	0.02	0.09	0.21	1086.57	-0.15	0.19	0.833
101	DOC	fixed	NA	locationStorage	0.18	0.09	1.94	1087.07	0	0.37	0.052
102	DOC	fixed	NA	locationTransport box	-0.03	0.12	-0.22	1110.3	-0.26	0.21	0.826
103	DOC	fixed	NA	year	-0.03	0.01	-2.34	978.32	-0.05	0	0.02
104	DOC	ran_pars	ID	sd__(Intercept)	0.22	NA	NA	NA	NA	NA	NA
105	DOC	ran_pars	Residual	sd__Observation	0.61	NA	NA	NA	NA	NA	NA
106	PAC	fixed	NA	(Intercept)	63.52	26.66	2.38	953.09	11.19	115.85	0.017
107	PAC	fixed	NA	typePrivate	-0.15	0.15	-0.99	33.59	-0.45	0.15	0.327
108	PAC	fixed	NA	locationIndirect contact areas	-0.38	0.1	-3.64	1054.13	-0.58	-0.17	0
109	PAC	fixed	NA	locationIsolator	0.16	0.17	0.95	921.22	-0.17	0.48	0.344
110	PAC	fixed	NA	locationLaminar flow hood	-0.12	0.1	-1.2	1030.62	-0.3	0.07	0.229
111	PAC	fixed	NA	locationMaterial lock	-0.43	0.13	-3.37	1135.69	-0.68	-0.18	0.001
112	PAC	fixed	NA	locationOther floors	-0.31	0.12	-2.45	1120.79	-0.55	-0.06	0.014
113	PAC	fixed	NA	locationPactosafe	-0.4	0.16	-2.55	1134.72	-0.71	-0.09	0.011
114	PAC	fixed	NA	locationPost-processing	-0.27	0.11	-2.53	1120.15	-0.47	-0.06	0.012
115	PAC	fixed	NA	locationPreparation area	-0.38	0.1	-3.77	1083.44	-0.57	-0.18	0
116	PAC	fixed	NA	locationStorage	-0.4	0.11	-3.66	1083.79	-0.61	-0.19	0
117	PAC	fixed	NA	locationTransport box	-0.26	0.14	-1.91	1108.1	-0.53	0.01	0.057
118	PAC	fixed	NA	year	-0.03	0.01	-2.42	953.99	-0.06	-0.01	0.016
119	PAC	ran_pars	ID	sd__(Intercept)	0.26	NA	NA	NA	NA	NA	NA
120	PAC	ran_pars	Residual	sd__Observation	0.7	NA	NA	NA	NA	NA	NA
